# Supplementary material for: Analysis of Haloferax mediterranei Lrp Transcriptional Regulator
Source: Genes (Basel). 2021 May 25;12(6):802. doi: 10.3390/genes12060802 (PMC8229911; doi:10.3390/genes12060802)
Supplement: Supplementary file 1 [file genes-12-00802-s001.zip]

Archive with 1 entries (1 files):
- genes-1219619-supplementary.pdf
